# Supplementary material for: Data on ectoparasites infestation on small mammals from different habitats in east-coast Peninsular Malaysia
Source: Data Brief. 2020 Apr 28;30:105621. doi: 10.1016/j.dib.2020.105621 (PMC7210395; doi:10.1016/j.dib.2020.105621)
Supplement: Supplementary file 2 [file mmc2.xlsx]

## Sheet: ST1
Supplementary Table 1
Taxonomic checklist of small mammals recorded
	Species	Mixed dipterocarp forest	Coastal forest	Insular forest	n	Relative abundance (%)
	INSECTIVORA
	Erinacidae
1	Echinosorex gymnurus			2	2	0.2
	Soricidae
2	Crocidura malayana	3	4		7	0.69
3	Suncus etruscus	3			3	0.3
	SCANDENTIA
	Tupaiidae
4	Tupaia glis	75	23	15	113	11.13
	CHIROPTERA
	Pteropodidae
5	Balionycteris maculata	43		4	47	4.63
6	Chinorax melanocephalus	5			5	0.49
7	Cynopterus brachyotis	92	43	146	281	27.68
8	Cynopterus horsfieldi	22			22	2.17
9	Eonycteris spelaea	18	1	9	28	2.76
10	Macroglossus sobrinus	4			4	0.39
11	Megaerops ecaudatus	48		3	51	5.02
12	Penthetor lucasi	14		32	46	4.53
13	Pteropus hypomelanus		15		15	1.48
14	Rousettus amplexicaudatus	14		3	17	1.67
	Emballonuridae
15	Saccolaimus saccolaimus			1	1	0.1
	Nycteridae
16	Nycteris tragata	1			1	0.1
	Megadermatidae
17	Megaderma lyra	1			1	0.1
18	Megaderma spasma	5	3	1	9	0.89
	Rhinolophidae
19	Rhinolophus affinis	26	2		28	2.76
20	Rhinolophus chiewkweeae	1			1	0.1
21	Rhinolophus lepidus	8	2	5	15	1.48
22	Rhinolophus luctus	3			3	0.3
23	Rhinolophus robinsoni	1			1	0.1
24	Rhinolophus stheno	7			7	0.69
	Hipposideridae
25	Hipposideros armiger	1			1	0.1
26	Hipposideros ater	8	7	1	16	1.58
27	Hipposideros bicolor	6			6	0.59
28	Hipposiderus cervinus	12			12	1.18
29	Hipposideros cinereous	3	2		5	0.49
30	Hipposideros diadema	7		2	9	0.89
31	Hipposideros larvatus	21	6		27	2.66
	Vespertilionidae
32	Miniopterus schreibersii	1			1	0.1
33	Myotis ater	3			3	0.3
34	Myotis ridley	4			4	0.39
35	Phietor brachypterus	1			1	0.1
36	Phoniscus jagorii	1			1	0.1
37	Scotophillus khulii	13		4	17	1.67
38	Tylonycteris pachypus	1			1	0.1
	Molossidae
39	Chaerephon johorensis	1			1	0.1
	PRIMATE
	Lorisidae
40	Nycticebus coucang			1	1	0.1
	CARNIVORA
	Viverridae
41	Paradoxurus hermaphroditus	2			2	0.2
	RODENTIA
	Sciuridae
42	Callosciurus caniceps	2			2	0.2
43	Callosciurus nigrovittatus	2			2	0.2
44	Callosciurus notatus	3	6	35	44	4.33
45	Hylopetes spadiceus	2			2	0.2
46	Petinomys setosus	2			2	0.2
47	Lariscus insignis	3			3	0.3
	Muridae
48	Leopaldamys sabanus	9			9	0.89
49	Maxomys rajah	3	2		5	0.49
50	Maxomys surifer	10			10	0.99
51	Maxomys whiteheadi	2	1		3	0.3
52	Mus musculus	1			1	0.1
53	Rattus argentiventer		4	1	5	0.49
54	Rattus exulans		1	1	2	0.2
55	Rattus tiomanicus	10	24	24	58	5.71
56	Rattus rattus	11	14	20	45	4.43
57	Sundamys muelleri	5	1		6	0.59
	Total no. of individual	544	161	310	1015
	Total no. of species	51	19	20	57
	Total no. of families	12	8	11	14
	Total no. of orders	5	4	5	6

## Sheet: ST2
Supplementary Table 2
List of small mammals recorded, number of host infested and prevalence for each ectoparasite groups collected in mixed dipterocarp forest
	Family	Species name	No. of examined	No. of infested	Ectoparasite prevalence (n)
					Bat flies	Fleas	Tick	Mesostigmatid	Chigger	Fur Mite	Bug	Lice
Volant	Pteropodidae	Balionycteris maculata	43	7	5		1	1
		Chinorax melanocephalus	5	1				1
		Cynopterus brachyotis	92	20	18				1	2
		Cynopterus horsefieldi	22	4	3		1			2
		Eonycteris spelaea	18	6		1		3
		Macroglossus sobrinus	4	1						1
		Megaerops ecaudatus	48	9	6		1		11
		Penthetor lucasi	14	7	8		1	2	1	2
		Rosettus amplexicaudatus	14	8	9	4	1	1
	Nycteridae	Nycteris tragata	1
	Megadermatidae	Megaderma lyra	1
		Megaderma spasma	5								1
	Rhinolophidae	Rhinolophus affinis	26	15	13			2
		Rhinolophus chiewkweeae	1
		Rhinolophus lepidus	8	3	2
		Rhinolophus luctus	3
		Rhinolophus robinsoni	1
		Rhinolophus stheno	7
	Hipposideridae	Hipposideros armiger	1	1	1				1
		Hipposideros ater	8	3	3
		Hipposideros bicolor	6	1	1
		Hipposiderus cervinus	12	1	1
		Hipposideros cinereous	3
		Hipposideros diadema	7	3	1					2
		Hiposideros larvatus	21	6	2			1	1
	Vespertilionidae	Miniopterus schreibersii	1
		Myotis ater	3	2	1			2	1
		Myotis ridley	4	1	1
		Philetor brachypterus	1
		Phoniscus jagorii	1
		Scotophillus khulii	13	4		3
		Tylonycteris pachypus	1
	Molossidae	Chaerephon johorensis	1
Non-volant	Soricidae	Crocidura malayana	3	3			3		1
		Suncus etruscus	3
	Tupaiidae	Tupaia glis	75	25		3	12	2	14	1
	Viverridae	Paradoxurus hermaphroditus	2	1					1
	Sciuridae	Callosciurus caniceps	2							1
		Callosciurus nigrovittatus	2
		Callosciurus notatus	3	1			1
		Hylopetes spadiceus	2
		Petinomys setosus	2	1					1
		Lariscus insignis	3	2		2	1	1				1
	Muridae	Leopaldamys sabanus	9	7		1	5	3	2	5
		Maxomys rajah	3	2			1	2
		Maxomys surifer	10	8		1	3	7		7
		Maxomys whiteheadi	2	2			2	1	2	1
		Mus musculus	1
		Rattus rattus	11	2			1	1		1
		Rattus tiomanicus	10	6			4	1	3
		Sundamys muelleri	5	4				3	1	3

## Sheet: ST3
Supplementary Table 3
List of small mammals recorded, number of host infested and prevalence for each ectoparasite groups collected in coastal forest
	Family	Species name	No. of examined	No. of infested	Ectoparasite prevalence (n)
					Bat flies	Fleas	Tick	Mesostigmatid	Chigger	Fur Mite	Bug
Volant	Pteropodidae	Balionycteris maculata	4
		Cynopterus brachyotis	146	18	16	1	2
		Eonycteris spelaea	9	8	6		1	4	1
		Megaerops ecaudatus	3
		Penthetor lucasi	32	1			1
		Rosettus amplexicaudatus	3	2	2		1	1
	Emballonuridae	Saccolaimus saccolaimus	1
	Megadermatidae	Megaderma spasma	1
	Rhinolophidae	Rhinolophus lepidus	5	1	1			1
	Hipposideridae	Hipposideros ater	1
		Hipposideros diadema	2
	Vespertilionidae	Scotophillus khulii	4	3	1		2
Non-volant	Erinaceidae	Echinosorex gymnurus	2	1			1
	Tupaiidae	Tupaia glis	15	15			10	4	6
	Lorisidae	Nycticebus coucang	1
	Sciuridae	Callosciurus notatus	35	4			2	1	1
	Muridae	Rattus argentiventer	1
		Rattus exulans	1	1			1		1
		Rattus rattus	20	9			3	3	6
		Rattus tiomanicus	24	13			7	5	7	2

## Sheet: ST4
Supplementary Table 4
List of small mammals recorded, number of host infested and prevalence for each ectoparasite groups collected in insular forest
	Family	Species name	No. of examined	No. of infested	Ectoparasite prevalence (n)
					Bat flies	Fleas	Tick	Mesostigmatid	Chigger	Fur Mite	Bug	Lice
Volant	Pteropodidae	Cynopterus brachyotis	43	7	6				1
		Eonycteris spelaea	1
		Pteropus hypomelanus	15	4	4
	Megadermatidae	Megaderma spasma	3
	Rhinolophidae	Rhinolophus affinis	2	2	2
		Rhinolophus lepidus	2	1	1
	Hipposideridae	Hipposideros ater	7	2	1
		Hipposideros cinereous	2	1	1
		Hipposideros larvatus	6	2	1				1
Non-volant	Soricidae	Crocidura malayana	4	1					1
	Tupaiidae	Tupaia glis	23	4				2	4
	Sciuridae	Callosciurus notatus	6	1				1
	Muridae	Maxomys rajah	2	2				2		2
		Maxomys whiteheadi	1	1				1
		Rattus argentiventer	4	1			1		1
		Rattus exulans	1
		Rattus rattus	14
		Rattus tiomanicus	24	17			1	9	7	9		3
		Sundamys muelleri	1

## Sheet: ST5
Supplementary Table 5
Taxonomic list of ectoparasites found on small mammals in mixed dipterocarp forest
	Species	Volant																					Non-volant
		Balionycteris maculata	Chironex melanocephalus	Cynopterus brachyotis	Cynopterus horsefieldi	Eonycteris spelaea	Macroglossus sobrinus	Megaerops ecaudatus	Megaderma spasma	Penthetor lucasi	Rousettus amplexicaudatus	Rhinolophus affinis	Rhinolophus lepidus	Hipposideros armiger	Hipposideros ater	Hipposideros bicolor	Hipposideros cervinus	Hipposideros diadema	Hipposideros larvatus	Myotis ater	Myotis ridley	Scotophillus khulii	Crocidura malayana	Petinomys setosus	Callosiurus notatus	Lariscus insignis	Leopoldamys sabanus	Maxomys rajah	Maxomys surifer	Maxomys whiteheadi	Rattus rattus	Rattus tiomanicus	Sundamys muelleri	Tupaia glis	Paradoxurus hermaphroditus
	Tick
	Argasidae
1	Argas sp.	30																				22
	Ixodidae
2	Amblyomma sp.										3														14		23	1	13	9		1	5	59
3	Haemaphysalis sp.																												7		6
4	Ixodes sp.							2		1												1	22			8	31		7	39		14	30	6
5	Rhipicephalus sp.				1																												1
	Mesostigmatid
	Spinturnicidae
6	Ancystropus eonycteris					1				2
7	Meristaspis sp.		1								2	1								1
8	Spinturnix sp.	1				3						1								11
	Laelapidae
9	Longolaelaps longulus							5																				35	11	41		25
10	Longolaelaps whartoni																		5								5		35				12
11	Echinonyssus sp.																										1		1					5
12	Laelaps aingworthea																												440		1			2
13	Laelaps echidninus																																10
14	Laelaps flagellifer																												4
15	Laelap nuttali																									4	4						10
16	Laelaps sanguisugus																												315		1
17	Laelaps sedlaceki																																27
18	Laelaps sculpturatus																											26		13		36
19	Laelaps turkestanicus																																35
20	Laelaps sp.																												5
	Chiggers
	Trombiculidae
21	Leptotrombidium sp.							75											1				11	5			58		13	42		104	1	1127	7
22	Whartonia sp.			2						3				10
23	Gahrliepia sp.																									1				2				7
	Bat flies
	Nycteriibidae
24	Archinycteribia octophalma									73
25	Basilia roylii
26	Cyclopodia horsfieldi
27	Eucampsipoda inermis										15	2
28	Eucampsipoda penthetoris									8
29	Eucampsipoda sundaica										17
30	Eucampsipoda sp.										2
31	Leptocyclopodia ferrari			33	3			10
32	Leptocyclopodia obliqua	6
33	Nycteribia triangularis																			2
34	Penicillidia sp.	1									4
35	Stereomyia sp.																				2
36	Stylidia caudata												2						5
37	Stylidia euxesta									1
38	Stylidia fraterna										1	34
39	Stylidia sp.										4	1			1	1
	Streblidae
40	Brachytarsina sp	3										23	4		1			3
41	Megastrebla gigantae									4
42	Megastrebla nigriceps									6
43	Raymondia sp.													1	13		2		1
	Flea
	Ischnopsyllidae
44	Thaumapsylla sp.					1					11
	Pygiopsyllidae
45	Medwayella sp.																									1								5
46	Stivalius sp.																										1		1
	Fur mite
	Atopomelidae
47	Listrophorid sp.			3	6		10			3								28		1					1		277		98	81	1		60	3
	Lice
	Hoplopleuridae
48	Hoplopleura sp.																									1
	Bug
	Polyctenidae
49	Eoctenes spasmae								1
	Total no. of individuals	41	1	38	10	5	10	92	1	101	59	62	6	11	15	1	2	31	12	15	2	23	33	5	15	15	400	62	950	227	9	180	191	1214	7
	Total no. of species	5	1	3	3	3	1	4	1	9	9	6	2	2	3	1	1	2	4	4	1	2	2	1	2	5	8	3	13	7	4	5	10	8	1
	Total no. of families	3	1	4	4	2	2	4	1	7	4	3	2	2	2	1	1	3	4	4	1	1	2	1	3	5	6	2	6	5	4	3	5	6	1

## Sheet: ST6
Supplementary Table 6
Taxonomic list of ectoparasites found on small mammals in coastal forest
	Species	Volant						Non-volant
		Cynopterus brachyotis	Eonycteris spelaea	Penthetor lucasi	Rousettes amplexicaudatus	Rhinolophus lepidus	Scotophillus khulii	Echinosorex gymnurus	Callosiurus notatus	Rattus exulans	Rattus rattus	Rattus tiomanicus	Tupaia glis
	Tick
	Argasidae
1	Argas sp.						10	2	1
	Ixodidae
2	Amblyomma sp.	2	2		3		1		3		1	16	30
3	Haemaphysalis sp.	1								1	1	10	1
4	Ixodes sp.			4	1						1		2
	Mesostigmatid
	Spinturnicidae
5	Meristaspis sp.		10		1	1
6	Spinturnix sp.		2
	Laelapidae
7	Echinonyssus sp.												13
8	Laelaps echidninus								3		5
9	Laelap nuttali										7	43
10	Laelaps sedlaceki										1	2
	Chiggers
	Trombiculidae
11	Whartonia sp.		3
12	Leptotrombidium sp.								5	10	129	174	195
	Bat flies
	Nycteriibidae
13	Basilia roylii						1
14	Eucampsipoda inermis		4		1
15	Eucampsipoda penthetoris		3
16	Eucampsipoda sundaica		9		9
17	Eucampsipoda sp.		2
18	Leptocyclopodia ferrari	27
19	Stylidia caudata					1
	Sreblidae
20	Brachytarsina sp.		1
	Flea
	Ischnopsyllidae
21	Thaumapsylla sp.	1
	Atopomelidae
22	Listrophorid sp.											10
	Total no. of individuals	31	36	4	15	2	12	2	12	11	145	255	241
	Total no. of species	4	9	1	5	2	3	1	4	2	7	6	5
	Total no. of families	3	5	1	3	2	3	1	4	3	3	4	3

## Sheet: ST7
Supplementary Table 7
Taxonomic list of ectoparasites found on small mammals in insular forest
	Species	Volant							Non volant
		Cynopterus brachyotis	Pteropus hypomelanus	Rhinolophus affinis	Rhinolophus lepidus	Hipposideros ater	Hipposideros cinerous	Hipposideros larvatus	Crocidura malayana	Callosiurus notatus	Maxomys rajah	Maxomys whiteheadi	Rattus argentiventer	Rattus tiomanicus	Tupaia glis
	Tick
	Ixoxidae
1	Amblyomma sp.												1
2	Haemaphysalis sp.													1
	Mesostigmatid
	Laelapidae
3	Echinonyssus sp.														10
4	Laelaps aingworthea									3	81	9		158
5	Laelaps echidninus											33		41
6	Laelaps flagellifer													3
7	Laelaps nuttali											21		16
8	Laelaps sanguisugus									1	55			8
9	Laelaps sedlaceki													8
10	Laelaps sp.													2
11	Longolaelaps longulus									1		10
12	Longolaelaps whartoni										30	15		20	93
	Chigger
	Trombiculidae
13	Leptotrombidium sp.							13	31				190	697	111
14	Whartonia sp.	3
	Bat flies
	Nycteriibidae
15	Cyclopodia horsfieldi		7
16	Leptocyclopodia ferrari	11
17	Stylidia caudata				2
18	Stylidia fraterna			2
19	Stylidia sp.			1
	Streblidae
20	Brachytarsina sp.			6		1		1
21	Raymondia sp.						1
	Fur mite
	Atopomelidae
22	Listrophorid sp.										12			34
	Lice
	Hoplopleuridae
23	Hoplopleura sp.													12
	Total no. of individuals	14	7	9	2	1	1	14	31	5	178	88	191	1000	214
	Total no. of species	2	1	3	1	1	1	2	1	3	4	5	2	12	3
	Total no. families	2	1	2	1	1	1	2	1	1	2	1	2	5	2
